# Supplementary material for: Genome-wide analysis of UDP-glycosyltransferases family and identification of UGT genes involved in abiotic stress and flavonol biosynthesis in Nicotiana tabacum
Source: BMC Plant Biol. 2023 Apr 19;23:204. doi: 10.1186/s12870-023-04208-9 (PMC10114341; doi:10.1186/s12870-023-04208-9)
Supplement: Supplementary file 4 — Additional file 4: Table S4. Subcellular location of 276 NtUGTs in Nicotiana tabacum. [file 12870_2023_4208_MOESM4_ESM.xls]

## Sheet: Sheet1
NtUGT1	chlo: 11,	vacu: 3
NtUGT10	nucl: 7,	chlo: 4, cyto: 2, mito: 1
NtUGT100	pero: 5,	chlo: 3, nucl: 3, cyto: 2, golg: 1
NtUGT101	chlo_mito: 6.83333,	chlo: 6.5, mito: 6, cyto_mito: 3.83333, nucl: 1
NtUGT102	mito: 5,	chlo: 4, cyto: 3, nucl: 1, pero: 1
NtUGT103	cyto: 7,	nucl: 6, chlo: 1
NtUGT104	chlo: 5,	cyto: 4, nucl: 2, extr: 1, vacu: 1, E.R.: 1
NtUGT105	chlo: 4,	cyto: 3, nucl: 2, mito: 1, plas: 1, extr: 1, vacu: 1, E.R.: 1
NtUGT106	E.R._plas: 4,	plas: 3.5, E.R.: 3.5, cyto: 2, mito: 2, extr: 2, chlo: 1
NtUGT107	pero: 7,	cyto: 3, chlo: 2, nucl: 1, mito: 1
NtUGT108	chlo: 14
NtUGT109	cyto: 8,	extr: 4, plas: 1, cysk: 1
NtUGT11	chlo: 7,	cyto: 2, extr: 2, E.R.: 2, nucl: 1
NtUGT110	pero: 11,	chlo: 2, cyto: 1
NtUGT111	cyto: 9,	nucl: 2, mito: 1, vacu: 1, cysk: 1
NtUGT112	nucl: 5,	cyto: 4, cysk: 4, chlo: 1
NtUGT113	cyto: 5,	nucl: 4, pero: 2, mito: 1, vacu: 1, cysk: 1
NtUGT114	chlo: 11,	nucl: 1, cyto: 1, cysk: 1
NtUGT115	cyto: 8,	nucl: 5, cysk: 1
NtUGT116	nucl: 10,	cyto: 4
NtUGT117	nucl: 6,	cyto: 3, chlo: 1, mito: 1, plas: 1, pero: 1, cysk: 1
NtUGT118	chlo: 3,	extr: 3, nucl: 2, cyto: 2, vacu: 2, E.R.: 1, mito_plas: 1
NtUGT119	chlo: 9,	nucl: 2, cyto: 2, E.R.: 1
NtUGT12	extr: 4,	chlo: 2, cyto: 2, plas: 2, vacu: 2, nucl: 1, mito: 1
NtUGT120	cyto: 4,	chlo: 3, nucl: 3, plas: 3, mito: 1
NtUGT121 details chlo: 4, nucl: 4, cyto: 4, cysk: 2	chlo: 4,	nucl: 4,
NtUGT122	cyto: 6,	chlo: 2, nucl: 2, mito: 1, extr: 1, pero: 1, golg: 1
NtUGT123	chlo: 11,	cyto: 2, E.R._vacu: 1
NtUGT124	chlo: 4,	nucl: 3.5, cysk_nucl: 2.5, cyto: 2, vacu: 2, plas: 1, extr: 1
NtUGT125	chlo: 5,	cyto: 5, nucl: 1, plas: 1, vacu: 1, pero: 1
NtUGT126	nucl: 9,	cyto: 4, chlo: 1
NtUGT127	nucl: 6,	cyto: 5, plas: 1.5, cysk_plas: 1.5, chlo: 1
NtUGT128	nucl: 8,	extr: 3, chlo: 1, E.R.: 1, cysk: 1
NtUGT129	chlo: 10,	mito: 2, cyto: 1, E.R.: 1
NtUGT13	chlo: 9,	E.R.: 2, nucl: 1, plas: 1, extr: 1
NtUGT130	chlo: 5,	cyto: 4, cysk: 2, nucl: 1, vacu: 1, golg: 1
NtUGT131	chlo: 6,	cyto: 4, vacu: 2, mito: 1, extr: 1
NtUGT132	E.R.: 4,	cyto: 3, golg: 2, chlo: 1, nucl: 1, mito: 1, plas: 1, vacu: 1
NtUGT133	chlo: 4,	nucl: 4, cyto: 3, extr: 2, golg: 1
NtUGT134	nucl: 5,	cyto: 5, chlo: 2, vacu: 1, cysk: 1
NtUGT135	chlo: 9,	vacu: 3.5, E.R._vacu: 2.5, nucl: 1
NtUGT136	chlo: 6,	nucl: 5, cysk: 2.5, cysk_plas: 2
NtUGT137	cyto: 4,	E.R.: 3.5, E.R._plas: 3.5, plas: 2.5, vacu: 2, nucl: 1, mito: 1
NtUGT138	chlo: 5,	cyto: 5, nucl: 2, mito: 2
NtUGT139	cyto: 6,	nucl: 4, cysk: 3.5, cysk_plas: 2.5
NtUGT14	chlo: 12,	nucl: 1, cysk: 1
NtUGT140	nucl: 4,	cyto: 4, vacu: 3, plas: 2, E.R.: 1
NtUGT141	chlo: 7,	vacu: 3, E.R.: 2, nucl: 1, cyto: 1
NtUGT142	nucl: 11,	cyto: 2, plas: 1
NtUGT143	chlo: 8,	nucl: 5, cysk: 1
NtUGT144	chlo: 8,	cyto: 2, extr: 2, vacu: 2
NtUGT145	cyto: 5,	chlo: 4, nucl: 3, extr: 1, vacu: 1
NtUGT146	nucl: 8,	cyto: 4, vacu: 1, golg: 1
NtUGT147	mito: 7.5,	cyto_mito: 4.5, nucl: 4, chlo: 2
NtUGT148	chlo: 5,	nucl: 2, cyto: 2, plas: 2, mito: 1, extr: 1, vacu: 1
NtUGT149	chlo: 9,	cyto: 2, mito: 2, vacu: 1
NtUGT15	cyto: 4,	E.R.: 4, nucl: 2, golg: 2, chlo: 1, mito: 1
NtUGT150	cysk: 6.5,	cysk_plas: 4, cyto: 3, nucl: 2, chlo: 1, vacu: 1
NtUGT151	plas: 9,	nucl: 3, vacu: 1, E.R.: 1
NtUGT152	chlo: 9,	cyto: 2, nucl: 1, vacu: 1, E.R.: 1
NtUGT153	chlo: 12,	vacu: 2
NtUGT154	extr: 5,	E.R.: 2, chlo: 1, nucl: 1, cyto: 1, mito: 1, plas: 1, vacu: 1, golg: 1
NtUGT155	chlo: 7,	pero: 3, cyto_nucl: 2, nucl: 1.5, cyto: 1.5, golg: 1
NtUGT156	chlo: 10,	mito: 2, cyto: 1, E.R.: 1
NtUGT157	nucl: 6,	cyto: 5, chlo: 1, golg: 1, cysk_plas: 1
NtUGT158	chlo: 7,	nucl: 3, cyto: 2, extr: 1, vacu: 1
NtUGT159	chlo: 10,	cyto: 2, mito: 2
NtUGT16	cyto: 4,	E.R.: 3.5, E.R._plas: 3.5, plas: 2.5, nucl: 2, mito: 1, vacu: 1
NtUGT160	chlo: 9,	cyto: 3, plas: 1, extr: 1
NtUGT161	chlo: 9,	vacu: 2, nucl: 1, cyto: 1, extr: 1
NtUGT162	chlo: 7,	mito: 4, nucl: 1, cyto: 1, vacu: 1
NtUGT163	chlo: 5,	nucl: 3, cyto: 2, extr: 2, mito: 1, vacu: 1
NtUGT164	chlo: 7,	cyto: 4, nucl: 1, vacu: 1, E.R.: 1
NtUGT165	pero: 11,	chlo: 1, nucl: 1, cyto: 1
NtUGT166	chlo: 3,	cyto: 3, extr: 3, nucl: 2, mito: 1, vacu: 1, E.R.: 1
NtUGT167	chlo: 11,	nucl: 1, cyto: 1, plas: 1
NtUGT168	cyto: 8,	extr: 2, chlo: 1, nucl: 1, cysk: 1, golg: 1
NtUGT169	cyto: 7,	chlo: 6, E.R._vacu: 1
NtUGT17	chlo: 6,	mito: 4, cyto: 3, nucl: 1
NtUGT170	chlo: 7,	pero: 3, cyto_nucl: 2, nucl: 1.5, cyto: 1.5, golg: 1
NtUGT171	cysk: 10,	cyto: 2, extr: 1, golg: 1
NtUGT172	nucl: 5,	cyto: 4, chlo: 2, plas: 1, cysk: 1, golg: 1
NtUGT173	mito: 7,	chlo_mito: 5.83333, cyto_mito: 4.33333, chlo: 3.5, nucl: 3
NtUGT174	cyto: 9,	cysk: 4, chlo: 1
NtUGT175	chlo: 10,	E.R.: 2, plas: 1, extr: 1
NtUGT176	chlo: 5,	cyto: 2, E.R.: 2, cysk_plas: 1.33333, mito_plas: 1.33333, nucl: 1, vacu: 1, pero: 1
NtUGT177	chlo: 5,	nucl: 3, extr: 3, cyto: 1, plas: 1, vacu: 1
NtUGT178	chlo: 11,	nucl: 1, extr: 1, vacu: 1
NtUGT179	chlo: 14
NtUGT18	cyto: 10,	nucl: 2, chlo: 1, cysk: 1
NtUGT180	extr: 9,	chlo: 2, cyto: 1, E.R.: 1, golg: 1
NtUGT181	vacu: 4,	E.R.: 3, chlo: 2, nucl: 1, mito: 1, plas: 1, extr: 1, golg: 1
NtUGT182	cysk: 11,	nucl: 2, cyto: 1
NtUGT183	nucl: 7,	cyto: 3, chlo: 2, vacu: 1, golg: 1
NtUGT184	cyto: 11,	nucl: 1.5, cysk_nucl: 1.5, mito: 1
NtUGT185	chlo: 3,	extr: 3, nucl: 2, cyto: 2, pero: 2, mito: 1, vacu: 1
NtUGT186	cyto: 6,	cysk: 5, nucl: 1, pero: 1, golg: 1
NtUGT187	nucl: 6,	cyto: 6, vacu: 1, golg: 1
NtUGT188	chlo: 7,	E.R.: 2, nucl: 1, cyto: 1, mito: 1, extr: 1, vacu: 1
NtUGT189	cyto: 9,	nucl: 2, chlo: 1, extr: 1, cysk: 1
NtUGT19	cyto: 6,	chlo: 4, nucl: 1, mito: 1, plas: 1, extr: 1
NtUGT190	cyto: 6,	chlo: 5, mito: 3
NtUGT191	cyto: 10,	chlo: 1, nucl: 1, extr: 1, cysk: 1
NtUGT192	chlo: 9,	nucl: 1, plas: 1, extr: 1, vacu: 1, E.R.: 1
NtUGT193	chlo: 7,	pero: 3, vacu: 2, cyto: 1, E.R.: 1
NtUGT194	cyto: 6,	nucl: 4, cysk: 3, chlo: 1
NtUGT195	chlo: 10,	cyto: 2, mito: 2
NtUGT196	nucl: 7,	cysk: 5, chlo: 1, cyto: 1
NtUGT197	chlo: 8,	cyto: 3, nucl: 2, extr: 1
NtUGT198	cysk: 7,	nucl: 4, extr: 2, chlo: 1
NtUGT199	cyto: 6,	nucl: 3, chlo: 2, extr: 1, vacu: 1, cysk: 1
NtUGT2	chlo: 5,	cyto: 4, nucl: 2, cysk: 2, vacu: 1
NtUGT20	chlo: 9,	nucl: 2, mito: 1, extr: 1, vacu: 1
NtUGT200	nucl: 10,	cyto: 3, extr: 1
NtUGT201	nucl: 8,	cyto: 3, chlo: 2, vacu: 1
NtUGT202	nucl: 6,	cyto: 5, chlo: 1, plas: 1, golg: 1
NtUGT203	chlo_mito: 5,	chlo: 4.5, mito: 4.5, nucl: 4, cyto: 1
NtUGT204	cyto: 7,	chlo: 2, nucl: 2, cysk: 2, vacu: 1
NtUGT205	chlo: 10,	vacu: 2, nucl: 1, cyto: 1
NtUGT206	chlo: 7,	cyto: 4, nucl: 1, vacu: 1, golg: 1
NtUGT207	chlo: 6,	vacu: 4, nucl: 1, mito: 1, extr: 1, golg: 1
NtUGT208	cyto: 5,	chlo: 4, nucl: 2, extr: 2, vacu: 1
NtUGT209	chlo: 8,	cyto: 3, cysk: 2, nucl: 1
NtUGT21	cyto: 7,	extr: 3, nucl: 2, chlo: 1, E.R.: 1
NtUGT210	chlo: 7,	cyto: 4, cysk: 2, nucl: 1
NtUGT211	nucl: 6,	cyto: 5, vacu: 1, pero: 1, cysk: 1
NtUGT212	cyto: 4,	chlo: 3, nucl: 3, cysk: 3, pero: 1
NtUGT213	plas: 8,	E.R.: 3, nucl: 2, vacu: 1
NtUGT214	nucl: 8,	cysk: 2.5, cyto: 2, cysk_plas: 2, vacu: 1
NtUGT215	cyto: 11,	extr: 1, cysk: 1, golg: 1
NtUGT216	cyto: 7,	chlo: 2, nucl: 2, plas: 1.5, cysk_plas: 1.5, golg: 1
NtUGT217	cyto: 7,	chlo: 2, nucl: 2, cysk: 2, golg: 1
NtUGT218	chlo: 4,	cyto: 4, nucl: 2, plas: 1, pero: 1, cysk: 1, golg: 1
NtUGT219	extr: 5,	chlo: 4, nucl: 3, cyto: 1, golg: 1
NtUGT22	chlo: 12,	nucl: 1, extr: 1
NtUGT220	cyto: 11,	nucl: 1, pero: 1, golg: 1
NtUGT221	chlo: 5,	nucl: 4, cyto: 3, extr: 1, pero: 1
NtUGT222	chlo: 10.5,	chlo_mito: 7.33333, mito: 3, cyto_mito: 2.33333
NtUGT223	chlo: 14
NtUGT224	chlo: 14
NtUGT225	chlo: 9,	mito: 4, cyto: 1
NtUGT226	cyto: 11,	cysk: 2, golg: 1
NtUGT227	chlo: 10,	vacu: 2, extr: 1, pero: 1
NtUGT228	chlo: 5,	extr: 4, nucl: 3, cyto: 1, vacu: 1
NtUGT229	nucl: 6,	chlo: 4, cyto: 3, mito: 1
NtUGT23	nucl: 3.5,	chlo: 3, extr: 3, cysk_nucl: 2.5, vacu: 2, cyto: 1, mito: 1
NtUGT230	cyto: 5,	E.R.: 3, mito: 2, extr: 2, chlo: 1, pero: 1
NtUGT231	chlo: 4,	cyto: 4, nucl: 2, mito: 1, cysk: 1, golg: 1, E.R._vacu: 1
NtUGT232	chlo: 10,	nucl: 2, plas: 1, vacu: 1
NtUGT233	chlo: 4,	nucl: 4, plas: 2, cyto: 1, mito: 1, cysk: 1, E.R._vacu: 1
NtUGT234	cyto: 7.5,	cyto_E.R.: 4.5, chlo: 1.5, chlo_mito: 1.5, nucl: 1, extr: 1, cysk: 1, golg: 1
NtUGT235	nucl: 9,	cyto: 3, vacu: 1, cysk_plas: 1
NtUGT236	nucl: 7,	cyto: 3, cysk: 2, plas: 1, extr: 1
NtUGT237	nucl: 7,	cysk: 6, chlo: 1
NtUGT238	chlo: 11,	vacu: 3
NtUGT239	cyto: 12,	chlo: 1, golg: 1
NtUGT24	chlo: 8,	cyto: 2, extr: 2, plas: 1, vacu: 1
NtUGT240	cyto: 9,	nucl: 3, chlo: 1, golg: 1
NtUGT241	cyto: 7,	nucl: 4, mito: 1, plas: 1, cysk: 1
NtUGT242	chlo: 4,	cyto: 4, nucl: 2, plas: 1, extr: 1, cysk: 1, E.R._vacu: 1
NtUGT243	chlo: 7,	cyto: 4, mito: 1, vacu: 1, pero: 1
NtUGT244	chlo: 10,	nucl: 1, plas: 1, extr: 1, E.R.: 1
NtUGT245	chlo: 8,	vacu: 3, nucl: 1, cyto: 1, extr: 1
NtUGT246	cyto: 6,	nucl: 4, chlo: 2, plas: 1.5, cysk_plas: 1.5
NtUGT247	chlo: 11,	nucl: 1, cyto: 1, cysk: 1
NtUGT248	mito: 3,	plas: 3, cyto: 2.5, cyto_nucl: 2.5, E.R.: 2, nucl: 1.5, chlo: 1, golg: 1
NtUGT249	cyto: 6,	chlo: 2, E.R.: 2, nucl: 1, mito: 1, plas: 1, pero: 1
NtUGT25	cyto: 11,	nucl: 2, cysk: 1
NtUGT250	cyto: 5,	chlo: 3, nucl: 3, cysk: 3
NtUGT251	chlo: 8,	E.R.: 2, nucl: 1, cyto: 1, plas: 1, extr: 1
NtUGT252	nucl: 5,	cyto: 5, chlo: 1, plas: 1, vacu: 1, cysk: 1
NtUGT253	cyto: 6,	nucl: 3, chlo: 2, plas: 1, vacu: 1, cysk: 1
NtUGT254	chlo: 5,	cyto: 3, vacu: 3, nucl: 2, E.R.: 1
NtUGT255	chlo: 5,	mito: 2, nucl: 1.5, cysk_nucl: 1.5, cyto: 1, plas: 1, extr: 1, vacu: 1, E.R.: 1
NtUGT256	nucl: 6,	cyto: 5, chlo: 2, cysk: 1
NtUGT257	cyto: 3,	nucl: 2.5, chlo: 2, cysk_nucl: 2, mito: 1, plas: 1, extr: 1, vacu: 1, E.R.: 1, golg: 1
NtUGT258	cyto: 10,	chlo: 1, nucl: 1, cysk: 1, E.R._vacu: 1
NtUGT259	chlo: 6,	pero: 5, nucl: 1, cyto: 1, vacu: 1
NtUGT26	cyto: 11,	nucl: 1, E.R.: 1, golg: 1
NtUGT260	cysk: 12,	nucl: 1, cyto: 1
NtUGT261	chlo: 6,	cyto: 3, nucl: 2, mito: 2, vacu: 1
NtUGT262	cyto: 7,	chlo: 3, nucl: 1, mito: 1, plas: 1, cysk: 1
NtUGT263	chlo: 6,	cyto: 5, nucl: 1, vacu: 1, cysk: 1
NtUGT264	cyto: 9,	chlo: 3, nucl: 1, golg: 1
NtUGT265	nucl: 4,	cyto: 4, chlo: 3.5, chlo_mito: 2.5, cysk: 2
NtUGT266	cyto: 6,	chlo: 2, nucl: 2, plas: 1, extr: 1, pero: 1, golg: 1
NtUGT267	chlo: 9,	nucl: 2, cyto: 2, cysk: 1
NtUGT268	cyto: 8,	chlo: 2, golg: 2, nucl: 1, extr: 1
NtUGT269	chlo: 10,	vacu: 2, nucl: 1, plas: 1
NtUGT27	chlo: 8,	cyto: 2, nucl: 1, vacu: 1, E.R.: 1, pero: 1
NtUGT270	chlo: 6,	nucl: 2, cyto: 2, vacu: 2, plas: 1, extr: 1
NtUGT271	chlo: 9,	cyto: 3, mito: 1, vacu: 1
NtUGT272	extr: 4,	chlo: 3, cyto: 3, vacu: 2, mito: 1, E.R.: 1
NtUGT273	chlo: 3,	nucl: 2.5, cyto: 2, extr: 2, vacu: 2, cysk_nucl: 2, mito: 1, plas: 1
NtUGT274	chlo: 7,	cyto: 5, nucl: 1, extr: 1
NtUGT275	chlo: 4,	extr: 4, cyto: 2, nucl: 1, vacu: 1, E.R.: 1, mito_plas: 1
NtUGT276	chlo: 4,	nucl: 3.5, cysk_nucl: 2.5, cyto: 2, mito: 1, plas: 1, extr: 1, vacu: 1
NtUGT28	cyto: 8,	nucl: 2, extr: 2, cysk: 1, golg: 1
NtUGT29	chlo: 13,	nucl: 1
NtUGT3	cyto: 9,	chlo: 2, nucl: 2, cysk: 1
NtUGT30	cyto: 5,	nucl: 3, E.R.: 3, plas: 2, pero: 1
NtUGT31	cyto: 5,	nucl: 4, extr: 3, chlo: 2
NtUGT32	vacu: 3,	E.R.: 3, nucl: 2.5, cysk_nucl: 2, chlo: 1, cyto: 1, mito: 1, plas: 1, extr: 1
NtUGT33	cyto: 6,	chlo: 2, plas: 2, E.R.: 2, extr: 1, vacu: 1
NtUGT34	cyto: 6,	nucl: 4, cysk: 2, chlo: 1, extr: 1
NtUGT35	chlo: 10,	vacu: 3, nucl: 1
NtUGT36	chlo: 4,	nucl: 3, cyto: 2, pero: 2, mito: 1, extr: 1, vacu: 1
NtUGT37	chlo: 9,	mito: 2, nucl: 1, cyto: 1, E.R.: 1
NtUGT38	chlo: 8,	mito: 3, nucl: 1, cyto: 1, E.R.: 1
NtUGT39	chlo: 12,	cyto: 1, extr: 1
NtUGT4	chlo: 6,	nucl: 2, cyto: 2, extr: 2, plas: 1, vacu: 1
NtUGT40	vacu: 3,	E.R.: 3, chlo: 2, plas: 2, nucl: 1, mito: 1, extr: 1, golg: 1
NtUGT41	cyto: 9,	nucl: 2, mito: 1.5, chlo_mito: 1.5, E.R.: 1
NtUGT42	extr: 7,	cyto: 3, nucl: 1, mito: 1, vacu: 1, E.R.: 1
NtUGT43	cyto: 9,	chlo: 2, nucl: 2, mito: 1
NtUGT44	cyto: 6,	chlo: 3, plas: 2, nucl: 1, mito: 1, extr: 1
NtUGT45	cyto: 6,	E.R.: 5, chlo: 1, nucl: 1, plas: 1
NtUGT46	nucl: 6,	mito: 4, chlo: 1, cyto: 1, cysk: 1, golg_plas: 1
NtUGT47	chlo: 10,	vacu: 2, extr: 1, E.R.: 1
NtUGT48	extr: 10,	chlo: 2, E.R.: 1, golg: 1
NtUGT49	chlo: 5,	cyto: 5, cysk: 3, E.R._vacu: 1
NtUGT5	plas: 5.5,	E.R._plas: 4.5, nucl: 3, E.R.: 2.5, cyto: 1, vacu: 1, pero: 1
NtUGT50	cyto: 11,	chlo: 2, nucl: 1
NtUGT51	chlo: 3,	nucl: 3, cyto: 2, extr: 2, mito: 1, plas: 1, vacu: 1, E.R.: 1
NtUGT52	chlo: 6.5,	chlo_mito: 5, nucl: 3, mito: 2.5, cyto: 1, extr: 1
NtUGT53	E.R.: 5,	cyto: 4, chlo: 1, nucl: 1, plas: 1, extr: 1, pero: 1
NtUGT54	chlo: 6,	cyto: 5, nucl: 2, mito: 1
NtUGT55	cyto: 6,	chlo: 2, nucl: 2, golg: 2, plas: 1, vacu: 1
NtUGT56	chlo: 4,	cyto: 4, nucl: 3, E.R.: 1, pero: 1, cysk: 1
NtUGT57	cyto: 6,	chlo: 4, nucl: 3, E.R.: 1
NtUGT58	cyto: 5.5,	chlo: 4, cyto_nucl: 4, nucl: 1.5, extr: 1, vacu: 1, golg: 1
NtUGT59	chlo: 6,	cyto: 2, extr: 2, nucl: 1, mito: 1, E.R.: 1, pero: 1
NtUGT6	nucl: 3,	cyto: 3, plas: 3, vacu: 2, E.R.: 2, pero: 1
NtUGT60	chlo: 5,	extr: 3, mito: 2, vacu: 2, nucl: 1, golg: 1
NtUGT61	cyto: 4,	E.R.: 3, chlo: 2, nucl: 2, mito: 1, plas: 1, golg: 1
NtUGT62	nucl: 11,	cyto: 2, chlo: 1
NtUGT63	vacu: 3,	nucl: 2, mito: 2, E.R.: 2, golg: 2, chlo: 1, cyto: 1, plas: 1
NtUGT64	chlo: 6,	mito: 3, vacu: 3, extr: 1, golg: 1
NtUGT65	extr: 7,	nucl: 4, chlo: 2, golg: 1
NtUGT66	nucl: 7,	cyto: 4, chlo: 2, mito: 1
NtUGT67	cyto: 7,	chlo: 4, cysk: 1.5, cysk_plas: 1.5, nucl: 1
NtUGT68	chlo: 5.5,	chlo_mito: 5.33333, mito: 4, cyto_mito: 2.83333, nucl: 2, cyto: 1, extr: 1
NtUGT69	cyto: 5,	chlo: 4, nucl: 2, vacu: 1, E.R.: 1, cysk: 1
NtUGT7	nucl: 10,	chlo: 2, cyto: 1, vacu: 1
NtUGT70	cyto: 6,	nucl: 3, cysk: 2.5, chlo: 2, cysk_plas: 2
NtUGT71	cyto: 9,	chlo: 3, nucl: 1, cysk: 1
NtUGT72	cyto: 7,	nucl: 4, cysk: 2.5, cysk_plas: 2
NtUGT73	chlo: 13,	cyto: 1
NtUGT74	chlo: 14
NtUGT75	chlo: 12,	nucl: 1, cyto: 1
NtUGT76	extr: 5,	cyto: 4, nucl: 2, mito: 1.5, mito_plas: 1.5, cysk: 1
NtUGT77	cyto: 8,	chlo: 2, nucl: 1, mito: 1, plas: 1, pero: 1
NtUGT78	nucl: 6,	chlo: 4, cyto: 2, extr: 1, vacu: 1
NtUGT79	cyto: 7,	nucl: 6, vacu: 1
NtUGT8	chlo: 13,	extr: 1
NtUGT80	chlo: 10,	E.R.: 2, plas: 1, vacu: 1
NtUGT81	chlo: 9,	E.R.: 2, cyto: 1, plas: 1, vacu: 1
NtUGT82	chlo: 7,	cyto: 6, nucl: 1
NtUGT83	chlo: 8,	vacu: 2, E.R.: 2, cyto: 1, extr: 1
NtUGT84	chlo: 9,	E.R.: 2, nucl: 1, cyto: 1, vacu: 1
NtUGT85	nucl: 5,	cyto: 3, cysk: 2, chlo: 1, extr: 1, vacu: 1, golg: 1
NtUGT86	cyto_nucl: 5.5,	nucl: 5, cyto: 4, chlo: 3, pero: 1, cysk: 1
NtUGT87	chlo: 10,	nucl: 2, cyto: 1, mito: 1
NtUGT88	chlo: 12,	plas: 1, extr: 1
NtUGT89	extr: 6,	chlo: 4, cyto: 2, nucl: 1, E.R.: 1
NtUGT9	chlo: 8,	nucl: 2, cyto: 2, extr: 1, E.R.: 1
NtUGT90	E.R.: 4,	cyto: 3, extr: 2, chlo: 1, nucl: 1, plas: 1, vacu: 1, golg: 1
NtUGT91	cyto: 6,	nucl: 4, chlo: 3, cysk: 1
NtUGT92	chlo: 13,	nucl: 1
NtUGT93	nucl: 7,	chlo: 5, cyto: 1, mito: 1
NtUGT94	chlo: 7,	vacu: 3, E.R.: 2, nucl: 1, cyto: 1
NtUGT95	cyto: 8,	nucl: 4, E.R.: 1, pero: 1
NtUGT96	extr: 4,	chlo: 3, nucl: 2, cyto: 2, vacu: 1, E.R.: 1, cysk: 1
NtUGT97	chlo: 9	vacu: 3, extr: 1, E.R.: 1
NtUGT98	chlo: 5,	extr: 5, cyto: 1, vacu: 1, E.R.: 1, mito_plas: 1
NtUGT99	chlo: 8,	nucl: 2, cyto: 2, plas: 1, pero: 1
