# Supplementary material for: Genome-wide analysis of UDP-glycosyltransferases family and identification of UGT genes involved in abiotic stress and flavonol biosynthesis in Nicotiana tabacum
Source: BMC Plant Biol. 2023 Apr 19;23:204. doi: 10.1186/s12870-023-04208-9 (PMC10114341; doi:10.1186/s12870-023-04208-9)
Supplement: Supplementary file 5 — Additional file 5: Table S5. Gene Ontology (GO) terms and Kyoto Encyclopedia of Genes and Genomes (KEGG) biochemical pathways associated with NtUGTs. [file 12870_2023_4208_MOESM5_ESM.xlsx]

## Sheet: Sheet1
Pathway	Pathway ID	#Enzs in Pathway	Enzyme	#Seqs of Enzyme	Seqs
Zeatin biosynthesis	ko00908	2	ec:2.4.1.215- zeatin O-xylosyltransferase-like, ec:2.4.1.215- zeatin O-glucosyltransferase-like	42	NtUGT63，NtUGT70，NtUGT71，NtUGT72，NtUGT109 ，NtUGT34，NtUGT95，NtUGT126，NtUGT35，NtUGT127，NtUGT112，NtUGT114，NtUGT113，NtUGT115，NtUGT132，NtUGT133，NtUGT136，NtUGT40，NtUGT142，NtUGT47，NtUGT23，NtUGT22，NtUGT97，NtUGT150，NtUGT151，NtUGT157，NtUGT162，NtUGT163，NtUGT116，NtUGT77，NtUGT173，NtUGT181，NtUGT182，NtUGT184，NtUGT193，NtUGT194，NtUGT211，NtUGT213，NtUGT212，NtUGT214，NtUGT241，NtUGT247
Drug metabolism - other enzymes	ko00983	2	ec:2.4.1.17- UDP-glycosyltransferase 76C4-like, ec:2.4.1.17- UDP-glycosyltransferase 76B1-like	11	NtUGT41，NtUGT101，NtUGT100，NtUGT154，NtUGT55，NtUGT14，NtUGT15，NtUGT202，NtUGT203，NtUGT216，NtUGT253
Ether lipid metabolism	ko00565	3	ec:2.4.1.47- UDP-glycosyltransferase 83A1-like, ec:2.4.1.47- hypothetical protein, UDP-glycosyltransferase 83A1	14	NtUGT85，NtUGT89，NtUGT117，NtUGT79，NtUGT146，NtUGT145，NtUGT32，NtUGT183，NtUGT186，NtUGT188，NtUGT197，NtUGT210，NtUGT209，NtUGT242
Anthocyanin biosynthesis	ko00942	6	ec:2.4.1.- anthocyanidin 5,3-O-glucosyltransferase, anthocyanidin 3-O-glucoside 2''-O-glucosyltransferase, ABA uridine diphosphate glucosyltransferase, anthocyanidin 3-O-glucoside 2'''-O-xylosyltransferase, crocetin glucosyltransferase, beta-D-glucosyl crocetin beta-1,6-glucosyltransferase	50	NtUGT54，NtUGT62，NtUGT122，NtUGT96，NtUGT18，NtUGT21，NtUGT33，NtUGT134，NtUGT138，NtUGT93，NtUGT64，NtUGT66，NtUGT65，NtUGT148，NtUGT111，NtUGT155， NtUGT156，NtUGT10，NtUGT42，NtUGT43，NtUGT167，NtUGT28，NtUGT25，NtUGT168， NtUGT170，NtUGT174，NtUGT50，NtUGT189，NtUGT190，NtUGT191，NtUGT196， NtUGT204，NtUGT207，NtUGT206，NtUGT215，NtUGT220，NtUGT226，NtUGT229， NtUGT230，NtUGT237，NtUGT239，NtUGT240，NtUGT246，NtUGT248，NtUGT258，NtUGT2…
Sphingolipid metabolism	ko00600	3	ec:2.4.1.47- UDP-glycosyltransferase 83A1-like, EC:2.4.1.47- hypothetical protein, UDP-glycosyltransferase 83A1	14	NtUGT85，NtUGT89，NtUGT117，NtUGT79，NtUGT146，NtUGT145，NtUGT32，NtUGT183，NtUGT186，NtUGT188，NtUGT197，NtUGT210，NtUGT209，NtUGT242
Ascorbate and aldarate metabolism	ko00053	2	ec:2.4.1.17- UDP-glycosyltransferase 76B1-like, ec:2.4.1.17- UDP-glycosyltransferase 76C4-like	11	NtUGT41，NtUGT101，NtUGT100，NtUGT154，NtUGT55，NtUGT14，NtUGT15，NtUGT202，NtUGT203，NtUGT216，NtUGT253
Drug metabolism - cytochrome P450	ko00982	2	ec:2.4.1.17- UDP-glycosyltransferase 76B1-like, ec:2.4.1.17- UDP-glycosyltransferase 76C4-like	11	NtUGT41，NtUGT101，NtUGT100，NtUGT154，NtUGT55，NtUGT14，NtUGT15，NtUGT202，NtUGT203，NtUGT216，NtUGT253
Retinol metabolism	ko00830	2	ec:2.4.1.17- UDP-glycosyltransferase 76B1-like, ec:2.4.1.17- UDP-glycosyltransferase 76C4-like	11	NtUGT41，NtUGT101，NtUGT100，NtUGT154，NtUGT55，NtUGT14，NtUGT15，NtUGT202，NtUGT203，NtUGT216，NtUGT253
Steroid hormone biosynthesis	ko00140	2	ec:2.4.1.17- UDP-glycosyltransferase 76B1-like, ec:2.4.1.17- UDP-glycosyltransferase 76C4-like	11	NtUGT41，NtUGT101，NtUGT100，NtUGT154，NtUGT55，NtUGT14，NtUGT15，NtUGT202，NtUGT203，NtUGT216，NtUGT253
Chemical carcinogenesis	ko05204	2	ec:2.4.1.17- UDP-glycosyltransferase 76B1-like, ec:2.4.1.17- UDP-glycosyltransferase 76C4-like	11	NtUGT41，NtUGT101，NtUGT100，NtUGT154，NtUGT55，NtUGT14，NtUGT15，NtUGT202，NtUGT203，NtUGT216，NtUGT253
Metabolism of xenobiotics by cytochrome P450	ko00980	2	ec:2.4.1.17- UDP-glycosyltransferase 76B1-like, ec:2.4.1.17- UDP-glycosyltransferase 76C4-like	11	NtUGT41，NtUGT101，NtUGT100，NtUGT154，NtUGT55，NtUGT14，NtUGT15，NtUGT202，NtUGT203，NtUGT216，NtUGT253
Porphyrin and chlorophyll metabolism	ko00860	2	ec:2.4.1.17- UDP-glycosyltransferase 76B1-like, ec:2.4.1.17- UDP-glycosyltransferase 76C4-like	11	NtUGT41，NtUGT101，NtUGT100，NtUGT154，NtUGT55，NtUGT14，NtUGT15，NtUGT202，NtUGT203，NtUGT216，NtUGT253
Glucosinolate biosynthesis	ko00966	2	ec:2.4.1.195- UDP-glycosyltransferase 74B1-like, UDP-glucosyltransferase family protein	5	NtUGT123，NtUGT37，NtUGT120，NtUGT176，NtUGT195
Cyanoamino acid metabolism	ko00460	2	ec:2.4.1.85-cyanohydrin beta-glucosyltransferase，ec:2.4.1.85-cytokinin-O-glucosyltransferase 2	9	NtUGT149，NtUGT159，NtUGT16，NtUGT102，NtUGT78，NtUGT199，NtUGT232，NtUGT252，NtUGT271
Flavone and flavonol biosynthesis	ko00944	2	ec:2.4.1.234- kaempferol 3-O-beta-D-galactosyltransferase-like, ec:2.4.1.91- UDP-glycosyltransferase 78D2-like	4	NtUGT94，NtUGT24，NtUGT141，NtUGT144
Phenylpropanoid biosynthesis	ko00940	4	ec:2.4.1.111- UDP-glycosyltransferase 72E1-like, ec:2.4.1.111- anthocyanidin 3-O-glucosyltransferase 5-like, anthocyanidin 3-O-glucosyltransferase 5-like, anthocyanidin 3-O-glucosyltransferase 5	13	NtUGT80，NtUGT81，NtUGT83，NtUGT82，NtUGT84，NtUGT91，NtUGT90，NtUGT147，NtUGT11，NtUGT178，NtUGT26，NtUGT266，NtUGT267
Pentose and glucuronate interconversions	ko00040	3	ec:2.4.1.17- UDP-glycosyltransferase 76C4-like, ec:2.4.1.17- UDP-glycosyltransferase 76B1-like, ec:2.4.1.215- zeatin O-glucosyltransferase	11	NtUGT41，NtUGT101，NtUGT100，NtUGT154，NtUGT55，NtUGT14，NtUGT15，NtUGT202，NtUGT203，NtUGT216，NtUGT253
Tryptophan metabolism	ko00380	2	ec:2.4.1.195- UDP-glycosyltransferase 74B1-like, UDP-glucosyltransferase family protein	5	NtUGT123，NtUGT37，NtUGT120，NtUGT176，NtUGT195
Carotenoid biosynthesis	ko00906	1	ec:2.4.1.263-abscisate beta-glucosyltransferase-like	3	NtUGT172, NtUGT228, NtUGT236
Starch and sucrose metabolism	ko00500	2	ec:2.4.1.17-UDP-glycosyltransferase 76C4-like, ec:2.4.1.17-DP-glycosyltransferase 76B1-like	11	NtUGT41，NtUGT101，NtUGT100，NtUGT154，NtUGT55，NtUGT14，NtUGT15，NtUGT202，NtUGT203，NtUGT216，NtUGT253
