# Supplementary material for: Genome-wide analysis of UDP-glycosyltransferases family and identification of UGT genes involved in abiotic stress and flavonol biosynthesis in Nicotiana tabacum
Source: BMC Plant Biol. 2023 Apr 19;23:204. doi: 10.1186/s12870-023-04208-9 (PMC10114341; doi:10.1186/s12870-023-04208-9)
Supplement: Supplementary file 6 — Additional file 6: Table S6. Intron/exon data for NtUGT genes. [file 12870_2023_4208_MOESM6_ESM.xls]

## Sheet: Sheet1
intron	exon	GROUP	ID
0	1	A	60 A	260 A	12A	90 A	96 A	258 A	152 A	27 A	238 A	135 A	1A
		B	164 B	69 B	208 B	124 B
		C	245 C	86 C	20 C
		D	235 D	275 D	98 D	261 D	9 D	250 D	228 D	39 D	8 D	161 D	205 D	270 D	143 D	160 D	4 D	3 D	29 D	269 D	165 D
		E	248 E	249 E	200 E	217 E	53 E	45 E	87 E	243 E	99 E	231 E	26 E	91 E	11 E
		F	24 F	144 F
		H	41 H
		K	120 K	76 K	276 K
		L	251 L	65 L	170 L	192 L	121 L
		M	51 M	219 M	267 M	48 M	180 M
		O	113 O	211 O	193 O	157 O	127 O	116 O	126 O	72 O	114 O	247 O	112 O	35 O	142 O	150 O	214 O	136 O	95 O	194 O	133 O	115 O	40 O	181 O
		OG2	227 OG2	88 OG2
		OG3	226 OG3	25 OG3	18 OG3	190 OG3	229 OG3	10 OG3	93 OG3	50 OG3	204 OG3	167 OG3	274 OG3	58 OG3	122 OG3	196 OG3	237 OG3	168 OG3	28 OG3	174 OG3	148 OG3
1	2	A	257 A	259 A	254 A	111 A	262 A	189 A	272 A	61 A
		B	131 B
		C	13 C	175 C
		D	236 D	177 D	139 D	119 D	130 D	38 D
		E	81 E	198 E	256 E	44 E	233 E	125 E	147 E	83 E	84 E	106 E	31 E	218 E	266 E	80 E	92 E
		F	141 F	94 F
		G	78 G	199 G	232 G	234 G	159 G	271 G	149 G	102 G
		H	242 H	117 H	79 H	16 H	82 E	15 H	202 H	216 H	55 H	14 H	203 H
		I	85 I	197 I	89 I	210 I	209 I
		J	107 J	221 J	187 J	56 J	52 J
		K	176 K
		L	64 L	156 L	66 L	155 L	170 L	265 L	183 L	146 L	145 L	154 L	179 L	108 L	223 L	224 L	73 L	222 L	74 L	75 L	195 L	123 L	104 L	68 L	105 L	103 L	67 L	207 L
		M	36 M	185 M	19 M	171 M	172 M
		N	188 N
		O	184 O	71 O	22 O	97 O	47 O	109 O	182 O	163 O	212 O	132 O	173 O	77 O
		OG3	134 OG3	239 OG3	21 OG3	138 OG3	54 OG3	43 OG3	42 OG3
2	3	A	128 A	158 A	110 A
		D	263 D	137 D	118 D	166 D	129 D
		E	201 E	244 E	6 E	5 E	169 E	49 E	178 E
		H	253 H	153 H	101 H
		J	46 J
		K	37 K
		L	17 L	225 L
		N	32 N	186 N
		O	241 O	34 O	151 O
		OG3	240 OG3	246 OG3	230 OG3	59 OG3	57 OG3	191 OG3
3	4	D	273 D	2 D	30 D
		E	7 E
		H	100 H
		L	206 L
4	5	A	255 A
		L	62 L
5	6	O	213 O
6	7	G	252 G
7	8	OG3	220 OG3
8	9	O	23 O
16	17	OG1	140 OG1
